# Supplementary material for: Multi-lingual multi-platform investigations of online trade in jaguar parts
Source: PLoS One. 2023 Jan 23;18(1):e0280039. doi: 10.1371/journal.pone.0280039 (PMC9870105; doi:10.1371/journal.pone.0280039)
Supplement: S2 File — (XLSX) [file pone.0280039.s003.xlsx]

## Sheet: Sheet1
Language of research	Platform type for search	Platform showing the post	Platform code	Year of post	Location of post (country) [ASSESSED]	If offer to transport: transport method	Telephone number displayed	Other details	Payment details displayed	Species 1	Species 1 part/product	Species 1 number	Species 1 weight kg	Species 2	Species 2 part/product	Species 2 number	Species 2 weight kg	Post states from captive source?	Post states old / inherited / heirloom?	Motivation for post [ASSESSED]	Image classification: A definitely jaguar, B ambiguous, C not jaguar [SPECIES 1 ONLY]	Platform type classification
Spanish	Search engine	Online-marketplace-13	OM-13	2019	Peru	[NOT SPECIFIED]	[NOT DISPLAYED]	[NOT DISPLAYED]	[NOT DISPLAYED]	Jaguar	SKI Skins	1							YES	Trade	A	Online marketplace
Spanish	Search engine	Weblog-01	WL-01	2012	Peru	[NOT SPECIFIED]	[NOT DISPLAYED]	[NOT DISPLAYED]	[NOT DISPLAYED]	Jaguar	SKS Skin scraps	1								Trade	B	Weblog
Spanish	Social network	Social-network-01	SN-01	2017	Peru	[NOT SPECIFIED]	[NOT DISPLAYED]	[NOT DISPLAYED]	[NOT DISPLAYED]	Jaguar	SKI Skins	1								Trade	C	Social network
Spanish	Social network	Social-network-01	SN-01	2016	Peru	[NOT SPECIFIED]	[NOT DISPLAYED]	[NOT DISPLAYED]	[NOT DISPLAYED]	Jaguar	SKI Skins	1								Trade	A	Social network
Spanish	Social network	Social-network-01	SN-01	2016	Peru	[NOT SPECIFIED]	[NOT DISPLAYED]	[NOT DISPLAYED]	[NOT DISPLAYED]	Jaguar	SKI Skins	1								Trade	A	Social network
Spanish	Social network	Social-network-01	SN-01	2017	Peru	[NOT SPECIFIED]	[NOT DISPLAYED]	[NOT DISPLAYED]	[NOT DISPLAYED]	Jaguar	SKI Skins	1								Trade	A	Social network
Spanish	Social network	Social-network-01	SN-01	2015	Peru	[NOT SPECIFIED]	DISPLAYED	[NOT DISPLAYED]	[NOT DISPLAYED]	Jaguar	SKI Skins	1								Trade	A	Social network
Spanish	Social network	Social-network-01	SN-01	2017	Peru	[NOT SPECIFIED]	[NOT DISPLAYED]	[NOT DISPLAYED]	[NOT DISPLAYED]	Jaguar	SKI Skins	1								Trade	A	Social network
French	Search engine	Online-marketplace-08	OM-08	[NOT SPECIFIED]	Guadeloupe	[NOT SPECIFIED]	[NOT DISPLAYED]	[NOT DISPLAYED]	[NOT DISPLAYED]	Jaguar	TEE Teeth	1								Trade	A	Online marketplace
Vietnamese	Search engine	Video-sharing-02	VS-02	2019	Viet Nam	[NOT SPECIFIED]	DISPLAYED	ADDITIONAL CONTACT DETAILS DISPLAYED	CONTACT SELLER	Jaguar	TEE Teeth	9		Tiger	CLA Claws	2				Trade	C	Video-sharing
Vietnamese	Social network	Social-network-05	SN-05	2019	Viet Nam	BY POST	DISPLAYED	ADDRESS DISPLAYED	TRANSFER SERVICE / PAYMENT PLATFORM	Jaguar	TEE Teeth	1		Tiger	TEE Teeth	4				Trade	C	Social network
Vietnamese	Search engine	Video-sharing-02	VS-02	2018	Viet Nam	[NOT SPECIFIED]	DISPLAYED	ADDITIONAL CONTACT DETAILS DISPLAYED	[NOT DISPLAYED]	Jaguar	TEE Teeth	1								Trade	C	Video-sharing
Vietnamese	Search engine	Video-sharing-02	VS-02	2019	Viet Nam	[NOT SPECIFIED]	DISPLAYED	ADDITIONAL CONTACT DETAILS DISPLAYED	[NOT DISPLAYED]	Jaguar	TEE Teeth	4		Tiger	CLA Claws	2		YES		Trade	C	Video-sharing
Vietnamese	Search engine	Social-network-05	SN-05	2018	Viet Nam	[NOT SPECIFIED]	DISPLAYED	ADDITIONAL CONTACT DETAILS DISPLAYED	[NOT DISPLAYED]	Jaguar	TEE Teeth	6		Tiger	CLA Claws	1				Trade	C	Social network
Vietnamese	Search engine	Video-sharing-01	VS-01	2018	Viet Nam	[NOT SPECIFIED]	DISPLAYED	ADDITIONAL CONTACT DETAILS DISPLAYED	[NOT DISPLAYED]	Jaguar	TEE Teeth	2		Tiger	TEE Teeth	2				Trade	C	Video-sharing
Vietnamese	Search engine	Video-sharing-01	VS-01	2019	Viet Nam	[NOT SPECIFIED]	DISPLAYED	ADDITIONAL CONTACT DETAILS DISPLAYED	[NOT DISPLAYED]	Jaguar	TEE Teeth	2								Trade	C	Video-sharing
Vietnamese	Search engine	Video-sharing-01	VS-01	2019	Viet Nam	[NOT SPECIFIED]	DISPLAYED	ADDITIONAL CONTACT DETAILS DISPLAYED	[NOT DISPLAYED]	Jaguar	TEE Teeth	1								Trade	C	Video-sharing
Vietnamese	Search engine	Video-sharing-01	VS-01	2018	Viet Nam	[NOT SPECIFIED]	DISPLAYED	ADDITIONAL CONTACT DETAILS DISPLAYED	[NOT DISPLAYED]	Jaguar	TEE Teeth	5								Trade	C	Video-sharing
Vietnamese	Search engine	Video-sharing-01	VS-01	2018	Viet Nam	[NOT SPECIFIED]	DISPLAYED	[NOT DISPLAYED]	[NOT DISPLAYED]	Jaguar	TEE Teeth	1		Tiger	TEE Teeth	1				Trade	C	Video-sharing
Vietnamese	Search engine	Video-sharing-01	VS-01	2018	Viet Nam	[NOT SPECIFIED]	DISPLAYED	ADDITIONAL CONTACT DETAILS DISPLAYED	[NOT DISPLAYED]	Jaguar	TEE Teeth	2		Tiger	CLA Claws	8				Trade	C	Video-sharing
Vietnamese	Search engine	Video-sharing-01	VS-01	2018	Viet Nam	[NOT SPECIFIED]	DISPLAYED	ADDITIONAL CONTACT DETAILS DISPLAYED	[NOT DISPLAYED]	Jaguar	TEE Teeth	2								Trade	C	Video-sharing
Vietnamese	Search engine	Video-sharing-01	VS-01	2019	Viet Nam	[NOT SPECIFIED]	DISPLAYED	ADDITIONAL CONTACT DETAILS DISPLAYED	[NOT DISPLAYED]	Jaguar	TEE Teeth	8		Tiger	CLA Claws	10				Trade	B	Video-sharing
Vietnamese	Search engine	Video-sharing-01	VS-01	2018	Viet Nam	[NOT SPECIFIED]	DISPLAYED	ADDITIONAL CONTACT DETAILS DISPLAYED	[NOT DISPLAYED]	Jaguar	TEE Teeth	2								Trade	C	Video-sharing
Vietnamese	Search engine	Video-sharing-01	VS-01	2018	Viet Nam	[NOT SPECIFIED]	DISPLAYED	ADDITIONAL CONTACT DETAILS AND WEBPAGE DISPLAYED	[NOT DISPLAYED]	Jaguar	TEE Teeth	1								Trade	UNCLEAR-POSSIBLY B	Video-sharing
Vietnamese	Search engine	Video-sharing-01	VS-01	2018	Viet Nam	[NOT SPECIFIED]	DISPLAYED	ADDITIONAL CONTACT DETAILS AND WEBPAGE DISPLAYED	[NOT DISPLAYED]	Jaguar	TEE Teeth	1								Trade	C	Video-sharing
Vietnamese	Search engine	Video-sharing-01	VS-01	2019	Viet Nam	[NOT SPECIFIED]	DISPLAYED	ADDITIONAL CONTACT DETAILS DISPLAYED	[NOT DISPLAYED]	Jaguar	TEE Teeth	3		Tiger	TEE Teeth	2				Trade	C	Video-sharing
Vietnamese	Search engine	Video-sharing-01	VS-01	2019	Viet Nam	[NOT SPECIFIED]	DISPLAYED	[NOT DISPLAYED]	[NOT DISPLAYED]	Jaguar	TEE Teeth	9		Tiger	CLA Claws	2				Trade	C	Video-sharing
Vietnamese	Search engine	Video-sharing-01	VS-01	2019	Viet Nam	[NOT SPECIFIED]	DISPLAYED	ADDITIONAL CONTACT DETAILS DISPLAYED	[NOT DISPLAYED]	Jaguar	TEE Teeth	3								Trade	C	Video-sharing
Vietnamese	Search engine	Video-sharing-01	VS-01	2018	Viet Nam	[NOT SPECIFIED]	DISPLAYED	ADDITIONAL CONTACT DETAILS AND WEBPAGE DISPLAYED	[NOT DISPLAYED]	Jaguar	TEE Teeth	2								Trade	C	Video-sharing
Vietnamese	Search engine	Video-sharing-01	VS-01	2019	Viet Nam	[NOT SPECIFIED]	DISPLAYED	ADDITIONAL CONTACT DETAILS DISPLAYED	[NOT DISPLAYED]	Jaguar	TEE Teeth	6		Tiger	CLA Claws	3				Trade	B	Video-sharing
Vietnamese	Search engine	Video-sharing-01	VS-01	2018	Viet Nam	[NOT SPECIFIED]	DISPLAYED	ADDITIONAL CONTACT DETAILS DISPLAYED	[NOT DISPLAYED]	Jaguar	TEE Teeth	3								Trade	C	Video-sharing
Vietnamese	Search engine	Video-sharing-01	VS-01	2018	Viet Nam	[NOT SPECIFIED]	DISPLAYED	ADDITIONAL CONTACT DETAILS DISPLAYED	[NOT DISPLAYED]	Jaguar	TEE Teeth	4								Trade	C	Video-sharing
Vietnamese	Search engine	Video-sharing-01	VS-01	2018	Viet Nam	[NOT SPECIFIED]	DISPLAYED	ADDITIONAL CONTACT DETAILS AND WEBPAGE DISPLAYED	[NOT DISPLAYED]	Jaguar	TEE Teeth	1								Trade	C	Video-sharing
Vietnamese	Search engine	Video-sharing-01	VS-01	2018	Viet Nam	[NOT SPECIFIED]	DISPLAYED	ADDITIONAL CONTACT DETAILS DISPLAYED	[NOT DISPLAYED]	Jaguar	TEE Teeth	3		Tiger	CLA Claws	1				Trade	C	Video-sharing
Vietnamese	Search engine	Video-sharing-01	VS-01	2018	Viet Nam	[NOT SPECIFIED]	DISPLAYED	ADDITIONAL CONTACT DETAILS AND WEBPAGE DISPLAYED	[NOT DISPLAYED]	Jaguar	TEE Teeth	4								Trade	B	Video-sharing
Vietnamese	Search engine	Video-sharing-01	VS-01	2018	Viet Nam	[NOT SPECIFIED]	DISPLAYED	ADDITIONAL CONTACT DETAILS AND WEBPAGE DISPLAYED	[NOT DISPLAYED]	Jaguar	TEE Teeth	1								Trade	C	Video-sharing
Vietnamese	Social network	Social-network-01	SN-01	2014	Viet Nam	[NOT SPECIFIED]	[NOT DISPLAYED]	[NOT DISPLAYED]	[NOT DISPLAYED]	Jaguar	TEE Teeth	1								Trade	C	Social network
Vietnamese	Social network	Social-network-01	SN-01	2019	Viet Nam	[NOT SPECIFIED]	[NOT DISPLAYED]	[NOT DISPLAYED]	[NOT DISPLAYED]	Jaguar	TEE Teeth	1								Trade	B	Social network
Vietnamese	Social network	Social-network-01	SN-01	2019	Viet Nam	[NOT SPECIFIED]	[NOT DISPLAYED]	[NOT DISPLAYED]	[NOT DISPLAYED]	Jaguar	TEE Teeth	10		Tiger	TEE Teeth	4				Trade	C	Social network
Vietnamese	Social network	Social-network-01	SN-01	2019	Viet Nam	[NOT SPECIFIED]	[NOT DISPLAYED]	[NOT DISPLAYED]	[NOT DISPLAYED]	Jaguar	TEE Teeth	1		Tiger	TEE Teeth	4				Trade	C	Social network
Spanish	Social network	Social-network-01	SN-01	2014	Mexico	[NOT SPECIFIED]	[NOT DISPLAYED]	[NOT DISPLAYED]	[NOT DISPLAYED]	Jaguar	TEE Teeth	1		Puma	TEE Teeth	2				Trade	A	Social network
Spanish	Social network	Social-network-01	SN-01	2015	Mexico	[NOT SPECIFIED]	[NOT DISPLAYED]	[NOT DISPLAYED]	[NOT DISPLAYED]	Jaguar	TEE Teeth	2								Trade	A	Social network
Spanish	Social network	Social-network-01	SN-01	2017	Mexico	[NOT SPECIFIED]	[NOT DISPLAYED]	[NOT DISPLAYED]	[NOT DISPLAYED]	Jaguar	TEE Teeth	1								Trade	B	Social network
Spanish	Social network	Social-network-01	SN-01	2015	Mexico	[NOT SPECIFIED]	[NOT DISPLAYED]	[NOT DISPLAYED]	[NOT DISPLAYED]	Jaguar	TEE Teeth	1								Trade	A	Social network
Spanish	Social network	Social-network-01	SN-01	2018	Mexico	[NOT SPECIFIED]	[NOT DISPLAYED]	[NOT DISPLAYED]	CONTACT SELLER	Jaguar	TEE Teeth	3								Trade	B	Social network
Spanish	Social network	Social-network-01	SN-01	2017	Mexico	[NOT SPECIFIED]	DISPLAYED	[NOT DISPLAYED]	[NOT DISPLAYED]	Jaguar	TEE Teeth	1								Trade	A	Social network
Spanish	Social network	Social-network-01	SN-01	2015	Mexico	[NOT SPECIFIED]	[NOT DISPLAYED]	[NOT DISPLAYED]	[NOT DISPLAYED]	Jaguar	TEE Teeth	3								Trade	A	Social network
Spanish	Social network	Social-network-01	SN-01	2019	Mexico	[NOT SPECIFIED]	[NOT DISPLAYED]	[NOT DISPLAYED]	[NOT DISPLAYED]	Jaguar	TEE Teeth	1								Trade	B	Social network
Spanish	Social network	Social-network-01	SN-01	2014	Mexico	[NOT SPECIFIED]	[NOT DISPLAYED]	[NOT DISPLAYED]	[NOT DISPLAYED]	Jaguar	TEE Teeth	1								Trade	A	Social network
Spanish	Social network	Social-network-01	SN-01	2016	Mexico	[NOT SPECIFIED]	[NOT DISPLAYED]	[NOT DISPLAYED]	[NOT DISPLAYED]	Jaguar	TEE Teeth	3								Trade	A	Social network
Spanish	Social network	Social-network-01	SN-01	2013	Mexico	[NOT SPECIFIED]	[NOT DISPLAYED]	[NOT DISPLAYED]	[NOT DISPLAYED]	Jaguar	TEE Teeth	2								Trade	B	Social network
Spanish	Social network	Social-network-01	SN-01	2014	Mexico	[NOT SPECIFIED]	[NOT DISPLAYED]	[NOT DISPLAYED]	[NOT DISPLAYED]	Jaguar	TEE Teeth	1		Puma	TEE Teeth	4				Trade	A	Social network
Spanish	Social network	Social-network-01	SN-01	2019	Mexico	[NOT SPECIFIED]	[NOT DISPLAYED]	[NOT DISPLAYED]	[NOT DISPLAYED]	Jaguar	TEE Teeth	1								Trade	A	Social network
Spanish	Search engine	Online-marketplace-13	OM-13	2018	Mexico	[NOT SPECIFIED]	[NOT DISPLAYED]	[NOT DISPLAYED]	[NOT DISPLAYED]	Jaguar	CLA Claws	1								Trade	B	Online marketplace
Spanish	Search engine	Online-marketplace-13	OM-13	[NOT SPECIFIED]	Mexico	[NOT SPECIFIED]	[NOT DISPLAYED]	[NOT DISPLAYED]	[NOT DISPLAYED]	Jaguar	CLA Claws	1								Trade	B	Online marketplace
Spanish	Search engine	Online-marketplace-13	OM-13	2019	Mexico	[NOT SPECIFIED]	[NOT DISPLAYED]	[NOT DISPLAYED]	[NOT DISPLAYED]	Jaguar	CLA Claws	1								Trade	B	Online marketplace
Spanish	Search engine	Search-engine-02	SE-02	2016	Mexico	[NOT SPECIFIED]	DISPLAYED	[NOT DISPLAYED]	[NOT DISPLAYED]	Jaguar	SKI Skins	1								Trade	UNCLEAR-POSSIBLY C	Search engine
Spanish	Social network	Social-network-01	SN-01	2013	Mexico	[NOT SPECIFIED]	[NOT DISPLAYED]	[NOT DISPLAYED]	[NOT DISPLAYED]	Jaguar	SKI Skins	1								Trade	C	Social network
Spanish	Social network	Social-network-01	SN-01	2013	Mexico	[NOT SPECIFIED]	[NOT DISPLAYED]	[NOT DISPLAYED]	[NOT DISPLAYED]	Jaguar	SKI Skins	1								Trade	A	Social network
Spanish	Social network	Social-network-01	SN-01	2012	Mexico	[NOT SPECIFIED]	[NOT DISPLAYED]	[NOT DISPLAYED]	[NOT DISPLAYED]	Jaguar	TEE Teeth	1								Trade	B	Social network
Spanish	Social network	Social-network-01	SN-01	2013	Mexico	[NOT SPECIFIED]	[NOT DISPLAYED]	[NOT DISPLAYED]	[NOT DISPLAYED]	Jaguar	TEE Teeth	1								Trade	B	Social network
Spanish	Social network	Social-network-01	SN-01	2013	Uruguay	[NOT SPECIFIED]	DISPLAYED	[NOT DISPLAYED]	[NOT DISPLAYED]	Jaguar	TEE Teeth	1								Trade	A	Social network
Spanish	Social network	Social-network-01	SN-01	2015	Mexico	[NOT SPECIFIED]	[NOT DISPLAYED]	[NOT DISPLAYED]	[NOT DISPLAYED]	Jaguar	CLA Claws	2		Shark	TEE Teeth	1				Trade	B	Social network
Spanish	Social network	Social-network-01	SN-01	2017	Costa Rica	[NOT SPECIFIED]	[NOT DISPLAYED]	[NOT DISPLAYED]	[NOT DISPLAYED]	Jaguar	CLA Claws	1		Sea Lion	TEE Teeth	1				Trade	B	Social network
Spanish	Social network	Social-network-01	SN-01	2015	Mexico	[NOT SPECIFIED]	[NOT DISPLAYED]	[NOT DISPLAYED]	[NOT DISPLAYED]	Jaguar	TEE Teeth	1								Trade	B	Social network
Spanish	Social network	Social-network-01	SN-01	2017	Mexico	[NOT SPECIFIED]	[NOT DISPLAYED]	[NOT DISPLAYED]	[NOT DISPLAYED]	Jaguar	TEE Teeth	1								Trade	C	Social network
Spanish	Social network	Social-network-01	SN-01	2017	Mexico	[NOT SPECIFIED]	[NOT DISPLAYED]	[NOT DISPLAYED]	[NOT DISPLAYED]	Jaguar	TEE Teeth	1								Trade	C	Social network
Spanish	Social network	Social-network-01	SN-01	2015	Mexico	[NOT SPECIFIED]	[NOT DISPLAYED]	[NOT DISPLAYED]	[NOT DISPLAYED]	Jaguar	TEE Teeth	1								Trade	B	Social network
Spanish	Social network	Social-network-01	SN-01	2018	Mexico	BY COURIER	[NOT DISPLAYED]	[NOT DISPLAYED]	[NOT DISPLAYED]	Jaguar	TEE Teeth	1								Trade	A	Social network
Spanish	Social network	Social-network-01	SN-01	2017	Mexico	[NOT SPECIFIED]	[NOT DISPLAYED]	[NOT DISPLAYED]	[NOT DISPLAYED]	Jaguar	TEE Teeth	4								Trade	A	Social network
Spanish	Social network	Social-network-01	SN-01	2017	Mexico	[NOT SPECIFIED]	[NOT DISPLAYED]	[NOT DISPLAYED]	[NOT DISPLAYED]	Jaguar	TEE Teeth	10		Tiger	TEE Teeth	4				Trade	B	Social network
Spanish	Social network	Social-network-01	SN-01	2017	Mexico	[NOT SPECIFIED]	[NOT DISPLAYED]	[NOT DISPLAYED]	[NOT DISPLAYED]	Jaguar	TEE Teeth	1								Trade	B	Social network
Spanish	Social network	Social-network-01	SN-01	2018	Mexico	[NOT SPECIFIED]	[NOT DISPLAYED]	[NOT DISPLAYED]	[NOT DISPLAYED]	Jaguar	TEE Teeth	1								Trade	B	Social network
Spanish	Social network	Social-network-01	SN-01	2019	Mexico	[NOT SPECIFIED]	[NOT DISPLAYED]	[NOT DISPLAYED]	[NOT DISPLAYED]	Jaguar	TEE Teeth	1								Trade	B	Social network
Spanish	Social network	Social-network-01	SN-01	2019	Guatemala	[NOT SPECIFIED]	[NOT DISPLAYED]	[NOT DISPLAYED]	[NOT DISPLAYED]	Jaguar	TEE Teeth	1								Trade	B	Social network
Spanish	Social network	Social-network-01	SN-01	2014	Mexico	[NOT SPECIFIED]	[NOT DISPLAYED]	[NOT DISPLAYED]	[NOT DISPLAYED]	Jaguar	TEE Teeth	1								Trade	B	Social network
Spanish	Search engine	Search-engine-02	SE-02	2010	Mexico	[NOT SPECIFIED]	[NOT DISPLAYED]	[NOT DISPLAYED]	[NOT DISPLAYED]	Jaguar	TEE Teeth	1							YES	Trade	B	Search engine
Spanish	Search engine	Online-marketplace-13	OM-13	2017	Mexico	[NOT SPECIFIED]	[NOT DISPLAYED]	[NOT DISPLAYED]	[NOT DISPLAYED]	Jaguar	TEE Teeth	1								Trade	[NO IMAGE REVIEW]	Online marketplace
Spanish	Search engine	Online-marketplace-07	OM-07	2016	Mexico	[NOT SPECIFIED]	[NOT DISPLAYED]	[NOT DISPLAYED]	[NOT DISPLAYED]	Jaguar	TEE Teeth	1							YES	Trade	B	Online marketplace
Spanish	Search engine	Online-marketplace-13	OM-13	2018	Mexico	[NOT SPECIFIED]	[NOT DISPLAYED]	[NOT DISPLAYED]	[NOT DISPLAYED]	Jaguar	CLA Claws	1								Trade	[NO IMAGE REVIEW]	Online marketplace
Spanish	Social network	Social-network-01	SN-01	2014	Mexico	[NOT SPECIFIED]	[NOT DISPLAYED]	[NOT DISPLAYED]	[NOT DISPLAYED]	Jaguar	CLA Claws	2								Trade	B	Social network
Spanish	Social network	Social-network-01	SN-01	2017	Mexico	[NOT SPECIFIED]	[NOT DISPLAYED]	[NOT DISPLAYED]	[NOT DISPLAYED]	Jaguar	CLA Claws	1								Trade	B	Social network
Spanish	Social network	Social-network-01	SN-01	2015	Mexico	[NOT SPECIFIED]	[NOT DISPLAYED]	[NOT DISPLAYED]	[NOT DISPLAYED]	Jaguar	CLA Claws	2		Peccary	TEE Teeth	2				Trade	B	Social network
Spanish	Social network	Social-network-01	SN-01	2015	Mexico	[NOT SPECIFIED]	[NOT DISPLAYED]	[NOT DISPLAYED]	[NOT DISPLAYED]	Jaguar	SKI Skins	1								Trade	A	Social network
Spanish	Social network	Social-network-01	SN-01	2017	Mexico	[NOT SPECIFIED]	[NOT DISPLAYED]	[NOT DISPLAYED]	[NOT DISPLAYED]	Jaguar	SKU Skulls	1								Trade	B	Social network
Spanish	Social network	Social-network-01	SN-01	2017	Mexico	[NOT SPECIFIED]	[NOT DISPLAYED]	[NOT DISPLAYED]	[NOT DISPLAYED]	Jaguar	CLA Claws	1								Trade	B	Social network
Spanish	Social network	Social-network-01	SN-01	2015	Mexico	[NOT SPECIFIED]	[NOT DISPLAYED]	[NOT DISPLAYED]	[NOT DISPLAYED]	Jaguar	BOP Bone pieces	1								Trade	C	Social network
Spanish	Social network	Social-network-01	SN-01	2013	Mexico	[NOT SPECIFIED]	[NOT DISPLAYED]	[NOT DISPLAYED]	[NOT DISPLAYED]	Jaguar	SKP Skin pieces	1		Crocodile	SKP Skin pieces	1				Trade	A	Social network
Spanish	Social network	Social-network-01	SN-01	2018	Nicaragua	[NOT SPECIFIED]	[NOT DISPLAYED]	[NOT DISPLAYED]	[NOT DISPLAYED]	Jaguar	SKI Skins	1								Trade	A	Social network
Spanish	Search engine	Social-network-04	SN-04	2015	Colombia	[NOT SPECIFIED]	[NOT DISPLAYED]	[NOT DISPLAYED]	[NOT DISPLAYED]	Jaguar	SKI Skins	1							INHERITED	Trade	[NO IMAGE REVIEW]	Social network
Spanish	Search engine	Online-marketplace-13	OM-13	2019	Ecuador	[NOT SPECIFIED]	[NOT DISPLAYED]	[NOT DISPLAYED]	CONTACT SELLER	Jaguar	TEE Teeth	1								Trade	C	Online marketplace
Spanish	Search engine	Online-marketplace-13	OM-13	2019	Venezuela	BUYER COLLECTION	[NOT DISPLAYED]	[NOT DISPLAYED]	[NOT DISPLAYED]	Jaguar	HEA Heads	1							YES	Trade	A	Online marketplace
Spanish	Search engine	Online-marketplace-13	OM-13	2018	Argentina	[PUBLISHED BUT UNCLEAR]	[NOT DISPLAYED]	[NOT DISPLAYED]	CASH, CREDIT, OR DEBIT CARD	Jaguar	TEE Teeth	1								Trade	B	Online marketplace
Spanish	Search engine	Online-marketplace-13	OM-13	2019	Venezuela	TO BE AGREED	[NOT DISPLAYED]	[NOT DISPLAYED]	CONTACT SELLER	Jaguar	SKI Skins	1							YES	Trade	A	Online marketplace
Spanish	Social network	Social-network-01	SN-01	2019	Venezuela	[NOT SPECIFIED]	[NOT DISPLAYED]	[NOT DISPLAYED]	[NOT DISPLAYED]	Jaguar	TEE Teeth	3								Trade	A	Social network
Spanish	Social network	Social-network-01	SN-01	2017	Venezuela	[NOT SPECIFIED]	DISPLAYED	[NOT DISPLAYED]	[NOT DISPLAYED]	Jaguar	SKI Skins	1								Trade	C	Social network
Portuguese	Social network	Social-network-01	SN-01	2017	Brazil	[NOT SPECIFIED]	DISPLAYED	[NOT DISPLAYED]	[NOT DISPLAYED]	Jaguar	TEE Teeth	2								Trade	B	Social network
Portuguese	Social network	Social-network-01	SN-01	2017	Brazil	[NOT SPECIFIED]	DISPLAYED	[NOT DISPLAYED]	[NOT DISPLAYED]	Jaguar	TEE Teeth	1								Trade	A	Social network
Portuguese	Social network	Social-network-01	SN-01	2018	Brazil	[NOT SPECIFIED]	DISPLAYED	[NOT DISPLAYED]	[NOT DISPLAYED]	Jaguar	TEE Teeth	1								Trade	B	Social network
Portuguese	Social network	Social-network-01	SN-01	2015	Brazil	[NOT SPECIFIED]	DISPLAYED	[NOT DISPLAYED]	[NOT DISPLAYED]	Jaguar	TEE Teeth	1								Trade	C	Social network
Portuguese	Social network	Social-network-01	SN-01	2018	Brazil	BY POST	[NOT DISPLAYED]	[NOT DISPLAYED]	[NOT DISPLAYED]	Jaguar	TEE Teeth	1								Trade	A	Social network
Portuguese	Social network	Social-network-01	SN-01	2019	Brazil	[NOT SPECIFIED]	[NOT DISPLAYED]	[NOT DISPLAYED]	[NOT DISPLAYED]	Jaguar	TEE Teeth	1								Trade	[NO IMAGE REVIEW]	Social network
Portuguese	Social network	Social-network-01	SN-01	2015	Brazil	BY POST	[NOT DISPLAYED]	[NOT DISPLAYED]	[NOT DISPLAYED]	Jaguar	TEE Teeth	1								Trade	A	Social network
Portuguese	Social network	Social-network-01	SN-01	2015	Brazil	[NOT SPECIFIED]	[NOT DISPLAYED]	[NOT DISPLAYED]	[NOT DISPLAYED]	Jaguar	TEE Teeth	1								Trade	C	Social network
Portuguese	Social network	Social-network-01	SN-01	2015	Brazil	[NOT SPECIFIED]	DISPLAYED	[NOT DISPLAYED]	[NOT DISPLAYED]	Jaguar	TEE Teeth	3								Trade	C	Social network
Portuguese	Social network	Social-network-01	SN-01	2016	Brazil	[NOT SPECIFIED]	DISPLAYED	[NOT DISPLAYED]	[NOT DISPLAYED]	Jaguar	TEE Teeth	1		Puma	CLA Claws	1				Trade	C	Social network
Portuguese	Social network	Social-network-01	SN-01	2019	Brazil	[NOT SPECIFIED]	[NOT DISPLAYED]	[NOT DISPLAYED]	[NOT DISPLAYED]	Jaguar	TEE Teeth	1								Trade	B	Social network
Portuguese	Social network	Social-network-01	SN-01	2017	Brazil	[NOT SPECIFIED]	DISPLAYED	[NOT DISPLAYED]	[NOT DISPLAYED]	Jaguar	TEE Teeth	1								Trade	A	Social network
Portuguese	Social network	Social-network-01	SN-01	2018	Brazil	[NOT SPECIFIED]	[NOT DISPLAYED]	[NOT DISPLAYED]	[NOT DISPLAYED]	Jaguar	TEE Teeth	1								Trade	A	Social network
Portuguese	Social network	Social-network-01	SN-01	2017	Brazil	[NOT SPECIFIED]	[NOT DISPLAYED]	[NOT DISPLAYED]	[NOT DISPLAYED]	Jaguar	TEE Teeth	1								Trade	A	Social network
Portuguese	Social network	Social-network-01	SN-01	2017	Brazil	[NOT SPECIFIED]	[NOT DISPLAYED]	[NOT DISPLAYED]	[NOT DISPLAYED]	Jaguar	TEE Teeth	1								Trade	C	Social network
Portuguese	Online marketplace	Online-marketplace-03	OM-03	2019	Brazil	BY POST	[NOT DISPLAYED]	[NOT DISPLAYED]	[NOT DISPLAYED]	Jaguar	SKI Skins	1								Trade	A	Online marketplace
Portuguese	Online marketplace	Online-marketplace-09	OM-09	2015	Brazil	[NOT SPECIFIED]	DISPLAYED	[NOT DISPLAYED]	[NOT DISPLAYED]	Jaguar	SKI Skins	1								Trade	B	Online marketplace
Portuguese	Online marketplace	Online-marketplace-06	OM-06	2016	Brazil	[NOT SPECIFIED]	DISPLAYED	[NOT DISPLAYED]	[NOT DISPLAYED]	Jaguar	SKI Skins	1								Trade	C	Online marketplace
Portuguese	Online marketplace	Online-marketplace-10	OM-10	2013	Brazil	[NOT SPECIFIED]	DISPLAYED	[NOT DISPLAYED]	[NOT DISPLAYED]	Jaguar	SKI Skins	1								Trade	A	Online marketplace
Portuguese	Online marketplace	Online-marketplace-10	OM-10	2014	Brazil	[NOT SPECIFIED]	DISPLAYED	[NOT DISPLAYED]	[NOT DISPLAYED]	Jaguar	SKI Skins	1								Trade	A	Online marketplace
Portuguese	Online marketplace	Online-marketplace-14	OM-14	2018	Brazil	[NOT SPECIFIED]	DISPLAYED	[NOT DISPLAYED]	[NOT DISPLAYED]	Jaguar	SKI Skins	1								Trade	A	Online marketplace
Portuguese	Online marketplace	Online-marketplace-10	OM-10	2016	Brazil	[NOT SPECIFIED]	DISPLAYED	[NOT DISPLAYED]	[NOT DISPLAYED]	Jaguar	SKI Skins	1								Trade	A	Online marketplace
Portuguese	Online marketplace	Online-marketplace-15	OM-15	[NOT SPECIFIED]	Brazil	[NOT SPECIFIED]	DISPLAYED	[NOT DISPLAYED]	[NOT DISPLAYED]	Jaguar	SKI Skins	1								Trade	A	Online marketplace
Portuguese	Online marketplace	Online-marketplace-02	OM-02	[NOT SPECIFIED]	USA	[NOT SPECIFIED]	DISPLAYED	[NOT DISPLAYED]	[NOT DISPLAYED]	Jaguar	TEE Teeth	1								Trade	C	Online marketplace
Portuguese	Online marketplace	Online-marketplace-02	OM-02	[NOT SPECIFIED]	USA	[NOT SPECIFIED]	DISPLAYED	[NOT DISPLAYED]	[NOT DISPLAYED]	Jaguar	TEE Teeth	1								Trade	C	Online marketplace
Portuguese	Online marketplace	Online-marketplace-05	OM-05	2015	Brazil	[NOT SPECIFIED]	DISPLAYED	[NOT DISPLAYED]	[NOT DISPLAYED]	Jaguar	TEE Teeth	2								Trade	C	Online marketplace
Portuguese	Online marketplace	Online-marketplace-05	OM-05	2015	Brazil	[NOT SPECIFIED]	DISPLAYED	[NOT DISPLAYED]	[NOT DISPLAYED]	Jaguar	TEE Teeth	2								Trade	C	Online marketplace
Portuguese	Social network	Social-network-01	SN-01	2016	Brazil	[NOT SPECIFIED]	[NOT DISPLAYED]	[NOT DISPLAYED]	[NOT DISPLAYED]	Jaguar	TEE Teeth	1								Trade	B	Social network
Portuguese	Social network	Social-network-01	SN-01	2019	Brazil	[NOT SPECIFIED]	[NOT DISPLAYED]	[NOT DISPLAYED]	[NOT DISPLAYED]	Jaguar	TEE Teeth	1								Trade	B	Social network
Portuguese	Social network	Social-network-01	SN-01	2019	Brazil	[NOT SPECIFIED]	[NOT DISPLAYED]	[NOT DISPLAYED]	[NOT DISPLAYED]	Jaguar	TEE Teeth	1								Trade	C	Social network
Portuguese	Social network	Social-network-01	SN-01	2016	Brazil	BY POST	DISPLAYED	[NOT DISPLAYED]	[NOT DISPLAYED]	Jaguar	TEE Teeth	1								Trade	B	Social network
Portuguese	Online marketplace	Online-marketplace-11	OM-11	2015	Brazil	[NOT SPECIFIED]	DISPLAYED	[NOT DISPLAYED]	[NOT DISPLAYED]	Jaguar	TEE Teeth	1								Trade	A	Online marketplace
Portuguese	Online marketplace	Online-marketplace-11	OM-11	2015	Brazil	[NOT SPECIFIED]	DISPLAYED	[NOT DISPLAYED]	[NOT DISPLAYED]	Jaguar	SKI Skins	1								Trade	A	Online marketplace
Portuguese	Online marketplace	Online-marketplace-11	OM-11	2015	Brazil	[NOT SPECIFIED]	DISPLAYED	[NOT DISPLAYED]	[NOT DISPLAYED]	Jaguar	BOD Bodies	1								Trade	A	Online marketplace
Portuguese	Online marketplace	Online-marketplace-13	OM-13	2018	Brazil	[NOT SPECIFIED]	[NOT DISPLAYED]	[NOT DISPLAYED]	[NOT DISPLAYED]	Jaguar	TEE Teeth	38								Trade	B	Online marketplace
Portuguese	Social network	Social-network-01	SN-01	2018	Brazil	[NOT SPECIFIED]	[NOT DISPLAYED]	[NOT DISPLAYED]	[NOT DISPLAYED]	Jaguar	TEE Teeth	1								Trade	B	Social network
Portuguese	Social network	Social-network-01	SN-01	2016	Brazil	[NOT SPECIFIED]	[NOT DISPLAYED]	[NOT DISPLAYED]	[NOT DISPLAYED]	Jaguar	TEE Teeth	1								Trade	A	Social network
Portuguese	Social network	Social-network-01	SN-01	2016	Brazil	[NOT SPECIFIED]	[NOT DISPLAYED]	[NOT DISPLAYED]	[NOT DISPLAYED]	Jaguar	TEE Teeth	1								Trade	B	Social network
Portuguese	Social network	Social-network-01	SN-01	2017	Brazil	[NOT SPECIFIED]	[NOT DISPLAYED]	[NOT DISPLAYED]	[NOT DISPLAYED]	Jaguar	BOD Bodies	1								Trade	A	Social network
Portuguese	Social network	Social-network-01	SN-01	2015	Brazil	[NOT SPECIFIED]	[NOT DISPLAYED]	[NOT DISPLAYED]	[NOT DISPLAYED]	Jaguar	TEE Teeth	1								Trade	A	Social network
Portuguese	Social network	Social-network-01	SN-01	2017	Brazil	[NOT SPECIFIED]	[NOT DISPLAYED]	[NOT DISPLAYED]	[NOT DISPLAYED]	Jaguar	SKI Skins	1								Trade	B	Social network
Portuguese	Social network	Social-network-01	SN-01	2019	Brazil	[NOT SPECIFIED]	[NOT DISPLAYED]	[NOT DISPLAYED]	[NOT DISPLAYED]	Jaguar	TEE Teeth	1								Trade	B	Social network
Portuguese	Social network	Social-network-01	SN-01	2017	Brazil	BY POST	DISPLAYED	[NOT DISPLAYED]	[NOT DISPLAYED]	Jaguar	TEE Teeth	1								Trade	B	Social network
Portuguese	Social network	Social-network-01	SN-01	2017	Brazil	BY POST	DISPLAYED	[NOT DISPLAYED]	[NOT DISPLAYED]	Jaguar	TEE Teeth	1								Trade	B	Social network
Chinese	Social network	Social-network-02	SN-02	2019		[NOT SPECIFIED]	[NOT DISPLAYED]	[NOT DISPLAYED]	[NOT DISPLAYED]	Jaguar	[NOT SPECIFIED]	[NOT SPECIFIED]								Trade	[NO IMAGE REVIEW]	Social network
Chinese	Online marketplace	Online-marketplace-20	OM-20	2019	China	[NOT SPECIFIED]	[NOT DISPLAYED]	[NOT DISPLAYED]	TRANSFER SERVICE / PAYMENT PLATFORM	Jaguar	TEE Teeth	7								Trade	A	Online marketplace
Chinese	Online marketplace	Online-marketplace-20	OM-20	2019	China	[NOT SPECIFIED]	[NOT DISPLAYED]	[NOT DISPLAYED]	TRANSFER SERVICE / PAYMENT PLATFORM	Jaguar	TEE Teeth	7								Trade	A	Online marketplace
Chinese	Social network	Social-network-02	SN-02	2019		[NOT SPECIFIED]	[NOT DISPLAYED]	ADDITIONAL CONTACT DETAILS DISPLAYED	[NOT DISPLAYED]	Jaguar	TEE Teeth	[NOT SPECIFIED]								Trade	[NO IMAGE REVIEW]	Social network
Chinese	Social network	Social-network-02	SN-02	2018		[NOT SPECIFIED]	[NOT DISPLAYED]	ADDITIONAL CONTACT DETAILS DISPLAYED	[NOT DISPLAYED]	Jaguar	TEE Teeth	4								Trade	B	Social network
Chinese	Social network	Social-network-02	SN-02	2018		[NOT SPECIFIED]	[NOT DISPLAYED]	[NOT DISPLAYED]	[NOT DISPLAYED]	Jaguar	TEE Teeth	1								Trade	B	Social network
Chinese	Social network	Social-network-02	SN-02	2018		[NOT SPECIFIED]	[NOT DISPLAYED]	ADDITIONAL CONTACT DETAILS DISPLAYED	[NOT DISPLAYED]	Jaguar	TEE Teeth	11								Trade	B	Social network
Chinese	Social network	Social-network-02	SN-02	2018		[NOT SPECIFIED]	[NOT DISPLAYED]	ADDITIONAL CONTACT DETAILS DISPLAYED	[NOT DISPLAYED]	Jaguar	TEE Teeth	3								Trade	B	Social network
Chinese	Social network	Social-network-02	SN-02	2015		[NOT SPECIFIED]	DISPLAYED	ADDITIONAL CONTACT DETAILS DISPLAYED	[NOT DISPLAYED]	Jaguar	BPR Bone products	1								Trade	B	Social network
Chinese	Social network	Social-network-02	SN-02	2018		[NOT SPECIFIED]	[NOT DISPLAYED]	[NOT DISPLAYED]	[NOT DISPLAYED]	Jaguar	TEE Teeth	4								Trade	A	Social network
Chinese	Social network	Social-network-02	SN-02	2018		[NOT SPECIFIED]	[NOT DISPLAYED]	ADDITIONAL CONTACT DETAILS DISPLAYED	[NOT DISPLAYED]	Jaguar	TEE Teeth	1								Trade	B	Social network
Chinese	Social network	Social-network-02	SN-02	2017		[NOT SPECIFIED]	[NOT DISPLAYED]	[NOT DISPLAYED]	[NOT DISPLAYED]	Jaguar	TEE Teeth	6								Trade	A	Social network
Chinese	Social network	Social-network-02	SN-02	2017		[NOT SPECIFIED]	[NOT DISPLAYED]	ADDITIONAL CONTACT DETAILS DISPLAYED	[NOT DISPLAYED]	Jaguar	BOP Bone pieces	[NOT SPECIFIED]								Trade	[NO IMAGE REVIEW]	Social network
Chinese	Social network	Social-network-02	SN-02	2017		[NOT SPECIFIED]	[NOT DISPLAYED]	ADDITIONAL CONTACT DETAILS DISPLAYED	[NOT DISPLAYED]	Jaguar	BOP Bone pieces	1								Trade	B	Social network
Chinese	Social network	Social-network-02	SN-02	2016		[NOT SPECIFIED]	[NOT DISPLAYED]	[NOT DISPLAYED]	[NOT DISPLAYED]	Jaguar	SKI Skins	2		Jaguar	WHI Whisker	[NOT SPECIFIED]				Trade	A	Social network
Chinese	Social network	Social-network-02	SN-02	2016		[NOT SPECIFIED]	[NOT DISPLAYED]	ADDITIONAL CONTACT DETAILS DISPLAYED	[NOT DISPLAYED]	Jaguar	TEE Teeth	[NOT SPECIFIED]								Trade	[NO IMAGE REVIEW]	Social network
Chinese	Social network	Social-network-02	SN-02	2016		[NOT SPECIFIED]	[NOT DISPLAYED]	ADDITIONAL CONTACT DETAILS DISPLAYED	[NOT DISPLAYED]	Jaguar	TEE Teeth	4								Trade	A	Social network
Chinese	Social network	Social-network-02	SN-02	2016		[NOT SPECIFIED]	[NOT DISPLAYED]	[NOT DISPLAYED]	[NOT DISPLAYED]	Jaguar	TEE Teeth	4								Trade	A	Social network
Chinese	Social network	Social-network-02	SN-02	2016		[NOT SPECIFIED]	[NOT DISPLAYED]	ADDITIONAL CONTACT DETAILS DISPLAYED	[NOT DISPLAYED]	Jaguar	[NOT SPECIFIED]	[NOT SPECIFIED]								Trade	[NO IMAGE REVIEW]	Social network
Chinese	Social network	Social-network-02	SN-02	2016		[NOT SPECIFIED]	[NOT DISPLAYED]	[NOT DISPLAYED]	[NOT DISPLAYED]	Jaguar	TEE Teeth	8								Trade	[NO IMAGE REVIEW]	Social network
Chinese	Social network	Social-network-02	SN-02	2016		[NOT SPECIFIED]	[NOT DISPLAYED]	[NOT DISPLAYED]	[NOT DISPLAYED]	Jaguar	TEE Teeth	[NOT SPECIFIED]								Trade	[NO IMAGE REVIEW]	Social network
Chinese	Social network	Social-network-02	SN-02	2016		[NOT SPECIFIED]	[NOT DISPLAYED]	[NOT DISPLAYED]	[NOT DISPLAYED]	Jaguar	TEE Teeth	3								Trade	B	Social network
Chinese	Social network	Social-network-02	SN-02	2016		[NOT SPECIFIED]	DISPLAYED	ADDITIONAL CONTACT DETAILS DISPLAYED	[NOT DISPLAYED]	Jaguar	TAI Tails	[NOT SPECIFIED BY RESEARCHER BUT IMAGE/S AVAILABLE]								Trade	C	Social network
Chinese	Social network	Social-network-02	SN-02	2016		[NOT SPECIFIED]	[NOT DISPLAYED]	ADDITIONAL CONTACT DETAILS DISPLAYED	[NOT DISPLAYED]	Jaguar	CLA Claws	1								Trade	B	Social network
Chinese	Social network	Social-network-02	SN-02	2015		[NOT SPECIFIED]	[NOT DISPLAYED]	ADDITIONAL CONTACT DETAILS DISPLAYED	[NOT DISPLAYED]	Jaguar	TEE Teeth	[NOT SPECIFIED]								Trade	[NO IMAGE REVIEW]	Social network
Chinese	Social network	Social-network-02	SN-02	2015		[NOT SPECIFIED]	[NOT DISPLAYED]	[NOT DISPLAYED]	[NOT DISPLAYED]	Jaguar	TEE Teeth	1								Trade	B	Social network
Chinese	Social network	Social-network-02	SN-02	2015		[NOT SPECIFIED]	[NOT DISPLAYED]	[NOT DISPLAYED]	[NOT DISPLAYED]	Jaguar	SKI Skins	1								Trade	[NO IMAGE REVIEW]	Social network
Chinese	Social network	Social-network-02	SN-02	2015	China	[NOT SPECIFIED]	[NOT DISPLAYED]	[NOT DISPLAYED]	[NOT DISPLAYED]	Jaguar	[NOT SPECIFIED]	[NOT SPECIFIED]								Trade	[NO IMAGE REVIEW]	Social network
Chinese	Search engine	Online-marketplace-17	OM-17	2015		[NOT SPECIFIED]	[NOT DISPLAYED]	ADDITIONAL CONTACT DETAILS DISPLAYED	TRANSFER SERVICE / PAYMENT PLATFORM	Jaguar	TEE Teeth	4								Trade	C	Online marketplace
Chinese	Search engine	Online-marketplace-04	OM-04	2011		[NOT SPECIFIED]	[NOT DISPLAYED]	[NOT DISPLAYED]	[NOT DISPLAYED]	Jaguar	TEE Teeth	1								Trade	A	Online marketplace
Chinese	Online marketplace	Online-marketplace-21	OM-21	[NOT SPECIFIED]	China	[NOT SPECIFIED]	DISPLAYED	[NOT DISPLAYED]	[NOT DISPLAYED]	Jaguar	TEE Teeth	1								Trade	C	Online marketplace
Chinese	Social network	Social-network-03	SN-03	[NOT SPECIFIED]		[NOT SPECIFIED]	[NOT DISPLAYED]	[NOT DISPLAYED]	[NOT DISPLAYED]	Jaguar	TEE Teeth	1								Trade	B	Social network
Chinese	Online marketplace	Online-marketplace-21	OM-21	[NOT SPECIFIED]	China	[NOT SPECIFIED]	[NOT DISPLAYED]	[NOT DISPLAYED]	[NOT DISPLAYED]	Jaguar	TEE Teeth	1								Trade	C	Online marketplace
Chinese	Online marketplace	Online-marketplace-21	OM-21	[NOT SPECIFIED]	China	[NOT SPECIFIED]	[NOT DISPLAYED]	[NOT DISPLAYED]	[NOT DISPLAYED]	Jaguar	TEE Teeth	1								Trade	C	Online marketplace
Chinese	Online marketplace	Online-marketplace-21	OM-21	[NOT SPECIFIED]	China	[NOT SPECIFIED]	[NOT DISPLAYED]	[NOT DISPLAYED]	[NOT DISPLAYED]	Jaguar	TEE Teeth	4								Trade	C	Online marketplace
Chinese	Online marketplace	Online-marketplace-18	OM-18	[NOT SPECIFIED]	China	[NOT SPECIFIED]	[NOT DISPLAYED]	ADDITIONAL CONTACT DETAILS DISPLAYED	TRANSFER SERVICE / PAYMENT PLATFORM	Jaguar	TEE Teeth	2								Trade	A	Online marketplace
Chinese	Social network	Social-network-01	SN-01	2017	Peru/Ecuador	[NOT SPECIFIED]	[NOT DISPLAYED]	[NOT DISPLAYED]	[NOT DISPLAYED]	Jaguar	TEE Teeth	6								Trade	B	Social network
Chinese	Social network	Social-network-01	SN-01	2016	Peru/Ecuador	[NOT SPECIFIED]	[NOT DISPLAYED]	[NOT DISPLAYED]	[NOT DISPLAYED]	Jaguar	TEE Teeth	2								Trade	A	Social network
Chinese	Social network	Social-network-01	SN-01	2016	Peru/Ecuador	[NOT SPECIFIED]	[NOT DISPLAYED]	[NOT DISPLAYED]	[NOT DISPLAYED]	Jaguar	BPR Bone products	[NOT SPECIFIED BY RESEARCHER BUT IMAGE/S AVAILABLE]								Trade	B	Social network
Chinese	Social network	Social-network-01	SN-01	2016	Peru/Ecuador	[NOT SPECIFIED]	[NOT DISPLAYED]	[NOT DISPLAYED]	[NOT DISPLAYED]	Jaguar	TEE Teeth	2								Trade	B	Social network
Chinese	Social network	Social-network-01	SN-01	2016	Peru/Ecuador	[NOT SPECIFIED]	[NOT DISPLAYED]	[NOT DISPLAYED]	[NOT DISPLAYED]	Jaguar	TEE Teeth	1								Trade	A	Social network
Chinese	Social network	Social-network-01	SN-01	2015	Peru/Ecuador	[NOT SPECIFIED]	[NOT DISPLAYED]	[NOT DISPLAYED]	[NOT DISPLAYED]	Jaguar	TEE Teeth	2								Trade	B	Social network
Chinese	Social network	Social-network-01	SN-01	2015	Peru/Ecuador	[NOT SPECIFIED]	[NOT DISPLAYED]	[NOT DISPLAYED]	[NOT DISPLAYED]	Jaguar	TEE Teeth	1								Trade	A	Social network
Chinese	Social network	Social-network-01	SN-01	2015	Peru/Ecuador	[NOT SPECIFIED]	[NOT DISPLAYED]	[NOT DISPLAYED]	[NOT DISPLAYED]	Jaguar	TEE Teeth	1								Trade	B	Social network
Chinese	Social network	Social-network-01	SN-01	2016	Peru/Ecuador	[NOT SPECIFIED]	[NOT DISPLAYED]	[NOT DISPLAYED]	[NOT DISPLAYED]	Jaguar	TEE Teeth	1								Trade	B	Social network
Chinese	Social network	Social-network-01	SN-01	2016	Peru/Ecuador	[NOT SPECIFIED]	[NOT DISPLAYED]	[NOT DISPLAYED]	[NOT DISPLAYED]	Jaguar	TEE Teeth	3								Trade	C	Social network
Chinese	Social network	Social-network-01	SN-01	2016	Peru/Ecuador	[NOT SPECIFIED]	[NOT DISPLAYED]	[NOT DISPLAYED]	[NOT DISPLAYED]	Jaguar	TEE Teeth	2		Jaguar	SKI Skins	[NOT SPECIFIED]				Trade	A	Social network
Chinese	Social network	Social-network-01	SN-01	2016	Peru/Ecuador	[NOT SPECIFIED]	[NOT DISPLAYED]	[NOT DISPLAYED]	[NOT DISPLAYED]	Jaguar	TEE Teeth	1								Trade	C	Social network
Chinese	Social network	Social-network-01	SN-01	2016	Peru/Ecuador	[NOT SPECIFIED]	[NOT DISPLAYED]	[NOT DISPLAYED]	[NOT DISPLAYED]	Jaguar	TEE Teeth	1								Trade	C	Social network
Chinese	Social network	Social-network-01	SN-01	2016	Peru/Ecuador	[NOT SPECIFIED]	[NOT DISPLAYED]	[NOT DISPLAYED]	[NOT DISPLAYED]	Jaguar	TEE Teeth	2								Trade	A	Social network
Chinese	Online marketplace	Online-marketplace-20	OM-20	2019	China	[NOT SPECIFIED]	[NOT DISPLAYED]	[NOT DISPLAYED]	TRANSFER SERVICE / PAYMENT PLATFORM	Jaguar	TEE Teeth	2								Trade	A	Online marketplace
Chinese	Social network	Social-network-02	SN-02	2019		[NOT SPECIFIED]	[NOT DISPLAYED]	ADDITIONAL CONTACT DETAILS DISPLAYED	[NOT DISPLAYED]	Jaguar	TEE Teeth	5								Trade	A	Social network
Chinese	Search engine	Online-marketplace-12	OM-12	[NOT SPECIFIED]		[NOT SPECIFIED]	[NOT DISPLAYED]	[NOT DISPLAYED]	[NOT DISPLAYED]	Jaguar	CLA Claws	[NOT SPECIFIED BY RESEARCHER BUT IMAGE/S AVAILABLE]								Trade	C	Online marketplace
Chinese	Search engine	Online-marketplace-01	OM-01	[NOT SPECIFIED]		[NOT SPECIFIED]	[NOT DISPLAYED]	[NOT DISPLAYED]	[NOT DISPLAYED]	Jaguar	SKU Skulls	[NOT SPECIFIED]								Trade	[NO IMAGE REVIEW]	Online marketplace
Chinese	Search engine	Search-engine-01	SE-01	2010	China	[NOT SPECIFIED]	[NOT DISPLAYED]	[NOT DISPLAYED]	[NOT DISPLAYED]	Jaguar	LIV Live	1								Trade	[NO IMAGE REVIEW]	Search engine
Chinese	Social network	Social-network-02	SN-02	2019		[NOT SPECIFIED]	[NOT DISPLAYED]	[NOT DISPLAYED]	[NOT DISPLAYED]	Jaguar	TEE Teeth	[NOT SPECIFIED]		Tiger	TEE Teeth	[NOT SPECIFIED]				Trade	[NO IMAGE REVIEW]	Social network
Chinese	Search engine	Social-network-02	SN-02	2019		[NOT SPECIFIED]	[NOT DISPLAYED]	[NOT DISPLAYED]	[NOT DISPLAYED]	Jaguar	TEE Teeth	[NOT SPECIFIED]								Trade	[NO IMAGE REVIEW]	Social network
Chinese	Search engine	Social-network-02	SN-02	2019		[NOT SPECIFIED]	[NOT DISPLAYED]	[NOT DISPLAYED]	[NOT DISPLAYED]	Jaguar	TEE Teeth	1								Trade	C	Social network
Chinese	Search engine	Social-network-02	SN-02	2019		[NOT SPECIFIED]	[NOT DISPLAYED]	[NOT DISPLAYED]	[NOT DISPLAYED]	Jaguar	TEE Teeth	[NOT SPECIFIED]								Trade	[NO IMAGE REVIEW]	Social network
Chinese	Search engine	Social-network-02	SN-02	2019		[NOT SPECIFIED]	[NOT DISPLAYED]	[NOT DISPLAYED]	[NOT DISPLAYED]	Jaguar	TEE Teeth	[NOT SPECIFIED]								Trade	[NO IMAGE REVIEW]	Social network
Chinese	Social network	Social-network-02	SN-02	2019		[NOT SPECIFIED]	[NOT DISPLAYED]	[NOT DISPLAYED]	[NOT DISPLAYED]	Jaguar	TEE Teeth	[NOT SPECIFIED]								Trade	[NO IMAGE REVIEW]	Social network
Dutch	Online marketplace	Online-marketplace-19	OM-19	2019	Netherlands	BY POST	[NOT DISPLAYED]	[NOT DISPLAYED]	[NOT DISPLAYED]	Jaguar	CAR Carvings (not ivory)	1								Trade	C	Online marketplace
Spanish	Social network	Social-network-01	SN-01	2018	Bolivia	[NOT SPECIFIED]	[NOT DISPLAYED]	[NOT DISPLAYED]	CONTACT SELLER	Jaguar	TEE Teeth	2								Trade	[NO IMAGE REVIEW]	Social network
Spanish	Social network	Social-network-01	SN-01	2018	Bolivia	[NOT SPECIFIED]	DISPLAYED	[NOT DISPLAYED]	[NOT DISPLAYED]	Jaguar	HEA Heads	1								Trade	A	Social network
Spanish	Social network	Social-network-01	SN-01	2017	Bolivia	[NOT SPECIFIED]	[NOT DISPLAYED]	[NOT DISPLAYED]	[NOT DISPLAYED]	Jaguar	SKI Skins	1								Trade	C	Social network
Spanish	Social network	Social-network-01	SN-01	2018	Bolivia	[NOT SPECIFIED]	[NOT DISPLAYED]	[NOT DISPLAYED]	CONTACT SELLER	Jaguar	SKI Skins	1								Trade	[NO IMAGE REVIEW]	Social network
Spanish	Social network	Social-network-01	SN-01	2018	Bolivia	[NOT SPECIFIED]	DISPLAYED	[NOT DISPLAYED]	CONTACT SELLER	Jaguar	SKI Skins	1								Trade	A	Social network
Spanish	Social network	Social-network-01	SN-01	2018	Bolivia	[NOT SPECIFIED]	[NOT DISPLAYED]	[NOT DISPLAYED]	[NOT DISPLAYED]	Jaguar	TEE Teeth	1								Trade	A	Social network
Spanish	Social network	Social-network-01	SN-01	2018	Bolivia	[NOT SPECIFIED]	DISPLAYED	[NOT DISPLAYED]	CONTACT SELLER	Jaguar	HEA Heads	1								Trade	A	Social network
Spanish	Social network	Social-network-01	SN-01	2018	Bolivia	[NOT SPECIFIED]	[NOT DISPLAYED]	[NOT DISPLAYED]	[NOT DISPLAYED]	Jaguar	SKI Skins	1								Trade	[NO IMAGE REVIEW]	Social network
Spanish	Social network	Social-network-01	SN-01	2017	Bolivia	[NOT SPECIFIED]	DISPLAYED	[NOT DISPLAYED]	CONTACT SELLER	Jaguar	TEE Teeth	8								Trade	A	Social network
Spanish	Social network	Social-network-01	SN-01	2018	Bolivia	[NOT SPECIFIED]	DISPLAYED	[NOT DISPLAYED]	CONTACT SELLER	Jaguar	HEA Heads	1								Trade	A	Social network
Spanish	Social network	Social-network-01	SN-01	2018	Bolivia	[NOT SPECIFIED]	DISPLAYED	[NOT DISPLAYED]	CONTACT SELLER	Jaguar	HEA Heads	1								Trade	A	Social network
Spanish	Social network	Social-network-01	SN-01	2018	Bolivia	[NOT SPECIFIED]	DISPLAYED	[NOT DISPLAYED]	CONTACT SELLER	Jaguar	TEE Teeth	2								Trade	A	Social network
Spanish	Social network	Social-network-01	SN-01	2019	Bolivia	[NOT SPECIFIED]	DISPLAYED	[NOT DISPLAYED]	CONTACT SELLER	Jaguar	SKI Skins	1								Trade	[NO IMAGE REVIEW]	Social network
Spanish	Social network	Social-network-01	SN-01	2019	Bolivia	[NOT SPECIFIED]	[NOT DISPLAYED]	[NOT DISPLAYED]	CONTACT SELLER	Jaguar	HEA Heads	1		Jaguar	SKI Skins	1				Trade	[NO IMAGE REVIEW]	Social network
Spanish	Social network	Social-network-01	SN-01	2019	Bolivia	[NOT SPECIFIED]	DISPLAYED	ADDRESS DISPLAYED	[NOT DISPLAYED]	Jaguar	OIL Oil	0.25 ml								Trade	B	Social network
Spanish	Social network	Social-network-01	SN-01	2019	Bolivia	[NOT SPECIFIED]	[NOT DISPLAYED]	[NOT DISPLAYED]	[NOT DISPLAYED]	Jaguar	SKI Skins	1								Trade	A	Social network
Spanish	Social network	Social-network-01	SN-01	2018	Bolivia	[NOT SPECIFIED]	DISPLAYED	[NOT DISPLAYED]	[NOT DISPLAYED]	Jaguar	TEE Teeth	1								Trade	[NO IMAGE REVIEW]	Social network
Spanish	Social network	Social-network-01	SN-01	2019	Bolivia	[NOT SPECIFIED]	DISPLAYED	[NOT DISPLAYED]	[NOT DISPLAYED]	Jaguar	HEA Heads	1		Jaguar	SKI Skins	1				Trade	[NO IMAGE REVIEW]	Social network
Spanish	Social network	Social-network-01	SN-01	2018	Bolivia	[NOT SPECIFIED]	DISPLAYED	[NOT DISPLAYED]	[NOT DISPLAYED]	Jaguar	HEA Heads	1								Trade	[NO IMAGE REVIEW]	Social network
Spanish	Social network	Social-network-01	SN-01	2018	Bolivia	[NOT SPECIFIED]	DISPLAYED	[NOT DISPLAYED]	[NOT DISPLAYED]	Jaguar	TEE Teeth	4								Trade	[NO IMAGE REVIEW]	Social network
Spanish	Social network	Social-network-01	SN-01	2018	Bolivia	[NOT SPECIFIED]	[NOT DISPLAYED]	[NOT DISPLAYED]	[NOT DISPLAYED]	Jaguar	TEE Teeth	1								Trade	A	Social network
Spanish	Social network	Social-network-01	SN-01	2017	Bolivia	[NOT SPECIFIED]	DISPLAYED	[NOT DISPLAYED]	CONTACT SELLER	Jaguar	SKI Skins	1								Trade	A	Social network
Spanish	Social network	Social-network-01	SN-01	2017	Bolivia	[NOT SPECIFIED]	[NOT DISPLAYED]	[NOT DISPLAYED]	[NOT DISPLAYED]	Jaguar	TEE Teeth	1								Trade	[NO IMAGE REVIEW]	Social network
Spanish	Social network	Social-network-01	SN-01	2018	Bolivia	[NOT SPECIFIED]	[NOT DISPLAYED]	[NOT DISPLAYED]	CONTACT SELLER	Jaguar	HEA Heads	1								Trade	[NO IMAGE REVIEW]	Social network
Spanish	Social network	Social-network-01	SN-01	2018	Colombia	[NOT SPECIFIED]	DISPLAYED	[NOT DISPLAYED]	[NOT DISPLAYED]	Jaguar	TEE Teeth	1								Trade	B	Social network
Spanish	Social network	Social-network-01	SN-01	2009	Colombia	[NOT SPECIFIED]	DISPLAYED	[NOT DISPLAYED]	[NOT DISPLAYED]	Jaguar	TEE Teeth	1								Trade	[NO IMAGE REVIEW]	Social network
Spanish	Online marketplace	Online-marketplace-16	OM-16	2017	Ecuador	[NOT SPECIFIED]	[NOT DISPLAYED]	EMAIL CONTACT DISPLAYED	[NOT DISPLAYED]	Jaguar	LIV Live	[NOT SPECIFIED]								Trade	[NO IMAGE REVIEW]	Online marketplace
English	Social network	Social-network-01	SN-01	2011	Mexico	[NOT SPECIFIED]	[NOT DISPLAYED]	[NOT DISPLAYED]	[NOT DISPLAYED]	Jaguar	TEE Teeth	2								Trade	B	Social network
