# Supplementary material for: Multi-lingual multi-platform investigations of online trade in jaguar parts
Source: PLoS One. 2023 Jan 23;18(1):e0280039. doi: 10.1371/journal.pone.0280039 (PMC9870105; doi:10.1371/journal.pone.0280039)
Supplement: S3 File — (XLSX) [file pone.0280039.s004.xlsx]

## Sheet: Sheet1
Reference number for search (per individual searcher)	Date column, consistent formatting throughout	Person initials	Countries	Region	Language	Time search	Search terms used	Online platform/search engine	Categorisation of online platform/search engine (code for analysis)	Type of post	# productive returns	# unrelated returns	Total returns	Analysis Percentage of returns which were productive in finding posts for consideration in raw results, by search session and search string	Analysis Efficiency rate: productive returns by time spent per search session
